# Supplementary material for: A Multi-Center Study Investigating Long COVID-19 in Healthcare Workers from North-Eastern Italy: Prevalence, Risk Factors and the Impact of Pre-Existing Humoral Immunity—ORCHESTRA Project
Source: Vaccines (Basel). 2023 Nov 27;11(12):1769. doi: 10.3390/vaccines11121769 (PMC10747427; doi:10.3390/vaccines11121769)
Supplement: Supplementary file 1 [file vaccines-11-01769-s001.zip]

Archive with 1 entries (1 files):
- vaccines-2715215-supplementary.pdf
